# Supplementary material for: Protective Effect of a Highly Enriched Nacre-Derived Neutral Polysaccharide Fraction on D-Galactose-Induced Pancreatic Dysfunction
Source: Molecules. 2025 Aug 30;30(17):3555. doi: 10.3390/molecules30173555 (PMC12430628; doi:10.3390/molecules30173555)
Supplement: Supplementary file 1 [file molecules-30-03555-s001.zip]

Archive with 1 entries (1 files):
- molecules-3816111-supplementary.pptx
